# Supplementary material for: Molecular replacement using structure predictions from databases
Source: Acta Crystallogr D Struct Biol. 2019 Nov 19;75(Pt 12):1051–62. doi: 10.1107/S2059798319013962 (PMC6889911; doi:10.1107/S2059798319013962)
Supplement: Supplementary file 2 [file d-75-01051-sup2.xlsx]

## Sheet: Supplementary Table S1
	Target and model properties. AMPLE results for the GREMLIN and PconsFam models. Rows in italics are targets not attempted due to poor resolution (>3.0A) and/or poor model quality (TM-score < 0.5)
								Gremlin models																								Pconsfam models
										Properties of the models																						Properties of the models					Attempted solutions using ensembles generated with Rosetta remodelling							Attempted solutions using ensmbles generated with CONCOORD
	Pfam	pdb code	resolution	number of chains	membrane/globular	class*	Could be solved by AMPLE's ideal helix mode?	TM score normalised by PDB deposit	TM score normalised by model	Discard for bad resolution (>3) or bad models (TM<0.5)	rmsd (Å) on calpha (nres)	length target/model	CLUSTAL Omega seqence identity	Reported quality (1-10)	solves with PHASER? i.e. single structure top model	solves when truncated using quality prediction?	solves with PHASER. All 30 structures presented as an ensemble? (cutoff 0.25)	solves with AMPLE?	best solution (Phaser LLG, Phaser TFZ, shelxe CC, shelxe ACL, map CC vs deposit)	Total number of successful search models (total number of search models made)	Solves with clusters (total number of clusters)	Solves with truncations in the range	RMSD (Å) for the smallest and largest ensemble (number of aligned residues)	TM-score for the smallest and largest ensemble (nomalised by the model)	solves with single model from ensemble?	PHASER LLG	PHASER TFZ	SHELXE CC	SHELXE ACL	BUCCANEER RFREE	Map CC vs deposit	TM score normalised by PDB	TM score normalised by model	rmsd on calpha (nres)	length target/model	CLUSTAL Omega seqence identity	solves using AMPLE single structure mode and VoroMQA values to edit the structure	best solution (Phaser LLG, Phaser TFZ, shelxe CC, shelxe ACL, map CC vs deposit)	Total number of successful search models (total number of search models made)	Solves with clusters (total number of clusters)	Solves with truncations in the range	RMSD (Å) for the smallest and largest ensemble (number of aligned residues)	TM-score for the smallest and largest ensemble (nomalised by the model)	best solution (Phaser LLG, Phaser TFZ, shelxe CC, shelxe ACL, map CC vs deposit)	Total number of successful search models (total number of search models made)	Solves with clusters (total number of clusters)	Solves with truncations in the range	RMSD (Å) for the smallest and largest ensemble (number of aligned residues)	TM-score for the smallest and largest ensemble (nomalised by the model)
	PF01618	5SV0	2.6	10	membrane	all alpha	No	0.72875	0.73997	No	2.195 (187)	224/220	32.52	N/a	No	No	No	No	N/a	N/a	N/a	N/a	N/a	N/a	N/a	N/a	N/a	N/a	N/a	N/a	N/a	0.34281	0.53218
	PF02470	5UW2	2.85	3	globular	mixed	No	0.81181	0.76376	No	1.54 (101)	112/120	100	8	No	No	No	Yes	c2_t80_r3_polyala	41 (92)	1, 2, 3 and 4 (4)	50-100 %	0.99 (60) | 1.81 (102)	0.88 | 0.73	FALSE	204	13.3	24.84	13	0.4886	0.452	0.43736	0.55329
	PF07196	5XLJ	1.9	1	globular	all alpha	No	0.38817	0.65769	No	2.079 (82)	192/101	25.51	N/a	No	No	No	No	N/a	N/a	N/a	N/a	N/a	N/a	N/a	N/a	N/a	N/a	N/a	N/a	N/a	N/a	N/a
	PF02538	5M45	1.87	4	globular	mixed	No	0.24213	0.77047	No	3.055 (69)	762/210	21.69	8	No	No	No	No	N/a	N/a	N/a	N/a	N/a	N/a	N/a	N/a	N/a	N/a	N/a	N/a	N/a	0.48058	0.64625
	PF05936	5MWN	2.2	7(complex)	globular	mixed	No	0.3645	0.58581	No	2.279 (122)	312/181	30	N/a	No	No	No	No	N/a	N/a	N/a	N/a	N/a	N/a	N/a	N/a	N/a	N/a	N/a	N/a	N/a	0.27769	0.2194
	PF00813	5H72	2.4	8	globular	all alpha	No	0.68681	0.26466	No	2.836 (102)	67/205	29.69	7	No	No	No	No	N/a	N/a	N/a	N/a	N/a	N/a	N/a	N/a	N/a	N/a	N/a	N/a	N/a	0.35131	0.16873
	PF10133	5N76	1.9	6	globular	all beta	No	0.69384	0.69384	No	1.946 (59)	62/62	21.31	10	No	No	No	No	N/a	N/a	N/a	N/a	N/a	N/a	N/a	N/a	N/a	N/a	N/a	N/a	N/a	0.34016	0.34459
	PF02660	5XJ5	1.481	1	membrane	all alpha	No	0.79505	0.81293	No	2.185 (180)	198/193	35.94	N/a	No	No	No	Yes	c3_t38_r1_polyala	35 (146)	1, 2, 3 and 6 (6)	12-100 %	0.78 (23) | 1.85 (181)	0.59 | 0.85	TRUE	95	6.5	50.54	193	0.2643	0.849	0.71769	0.79692	2.193 (162)	198/175	39.08	no	c1_t13_r1_polyala (104, 7.3, 50, 64)	2 (49)	1 (2)	13-23%	1.0 (23) | 2.2 (41)	0.42 | 0.74	none
	PF04208	5LAA	3	3	globular	mixed	No	0.81536	0.81996	No	1.534 (132)	161/151	96.88	N/a	No	No	No	No	N/a	N/a	N/a	N/a	N/a	N/a	N/a	N/a	N/a	N/a	N/a	N/a	N/a	N/a	N/a
	PF15636	6FB3	2.38	4	globular	all beta	No	0.03981	0.8795	No	1.079 (72)	1836/74	74.32	N/a	No	No	No	No	N/a	N/a	N/a	N/a	N/a	N/a	N/a	N/a	N/a	N/a	N/a	N/a	N/a	0.0292	0.35282
	PF01252	5DIR	2.8	4	membrane	all alpha	No	0.68684	0.71012	No	1.759 (117)	157/151	47.62	N/a	No	No	No	No	N/a	N/a	N/a	N/a	N/a	N/a	N/a	N/a	N/a	N/a	N/a	N/a	N/a	0.64387	0.68168	2.711 (130)	157/146	37.5								not attempted
	PF09548	6BS9	2.32	4	globular	all alpha	No	0.87073	0.6808	No	1.457 (125)	130/171	96.92	9	No	No	No	No	N/a	N/a	N/a	N/a	N/a	N/a	N/a	N/a	N/a	N/a	N/a	N/a	N/a	0.46476	0.3863
	PF04138	5MLZ	2	1	membrane	all alpha	Yes	0.26278	0.63427	No	1.966 (91)	355/123	19.51	9	No	Yes	No	Yes	c1_t32_r3_polyala	4 (81)	1 (3)	27-41 %	1.73 (33) | 2 (51)	0.5 | 0.46	FALSE	98	8.5	40.42	30	0.3797	0.54	0.24267	0.53109
	PF02669	5MRW	2.9	12(complex)	globular	all alpha	No	0.19647	0.5155	No	2.31 (122)	557/158	100	9	No	No	No	No	N/a	N/a	N/a	N/a	N/a	N/a	N/a	N/a	N/a	N/a	N/a	N/a	N/a	0.16508	0.40647
	PF09907	5IFG	2.702	4(complex)	globular	all alpha	No	0.8709	0.84795	No	1.315 (97)	97/100	100	N/a	No	No	No	No	N/a	N/a	N/a	N/a	N/a	N/a	N/a	N/a	N/a	N/a	N/a	N/a	N/a	N/a	N/a
	PF14085	5UEB	1.5	2	globular	mixed	No	0.67399	0.7193	No	2.320 (117)	142/131	18.11	N/a	No	No	No	No	N/a	N/a	N/a	N/a	N/a	N/a	N/a	N/a	N/a	N/a	N/a	N/a	N/a	N/a	N/a
	PF03883	5CAJ	1.65	2	globular	mixed	No	0.81174	0.81454	No	2.376 (240)	255/254	99.2	N/a	No	No	No	Yes	c1_t54_r3_polyala	6 (132)	1 and 2 (5)	49-95 %	1.4 (123) | 2.31 (232)	0.88 | 0.83	FALSE	114	11.2	45.24	72	0.2627	0.883	0.63954	0.66185	3.586 (214)	255/244	99.16	no	none						not attempted
	PF02673	5OON	2.6	1	membrane	all alpha	No	0.81638	0.80847	No	2.418 (244)	270/273	100	N/a	No	No	No	Yes	c2_t69_r3_polyala	16 ( 112)	1 and 2 (5)	54-100%	1.89 (136) | 2.3 (237)	0.82 | 0.80	TRUE	52	4.8	32.42	13	0.467	0.573	0.71086	0.74044	3.125 (234)	270/257	31.1	no	none						not attempted
	PF01790	5AZB	1.6	1	membrane	all alpha	Yes	0.61649	0.64146	No	2.77 (198)	284/271	100	N/a	No	No	No	Yes	c1_t12_r1_polyala	6 (98)	1 and 4 (4)	7-33%	0.4 (19) | 2 (88)	0.7 | 0.6	TRUE	119	9.3	49.29	67	0.2872	0.833	0.60515	0.68509	2.817 (193)	284/245	100	no	c7_t23_r3_polyala (63, 6.8, 50, 67)	1 (200)	7 (1)	0.23	2.3 (55)	0.45	none
	PF14040	5OMT	1.35	1	globular	mixed	No	0.77824	0.77824	No	2.01 (103)	109/109	100	N/a	No	No	No	Yes	c1_t77_r3_polyala	9 (171)	1 and 2 (6)	54-95%	1.41 (59) | 1.93 (98)	0.8 | 0.78	FALSE	31	7.3	44.18	35	0.2782	0.874	0.41141	0.3972
	PF09819	5EDL	1.95	1	globular	all alpha	Yes	0.7571	0.78137	No	2.14 (166)	197/190	100	8	No	Yes	Yes	Yes	c2_t84_r1_polyala	132 (170)	1, 2, 3, 4, 6, 7, 8 and 10 (8)	11-100%	0.57 (20) | 1.61 (175)	0.4 | 0.87	TRUE	66	8.3	49.84	45	0.2807	0.811	0.24244	0.34322
	PF08494	5V9X	2.797	2(complex)	globular	all alpha	No	0.21254	0.74995	No	2.283 (164)	772/189	57.54	N/a	No	No	No	No	N/a	N/a	N/a	N/a			N/a	N/a	N/a	N/a	N/a	N/a	N/a	0.12512	0.39545
	PF06130	5CUO	1.9	1	globular	mixed	No	0.89051	0.84919	No	1.692 (182)	188/198	49.47	N/a	No	No	No	Yes	c3_t70_r3_polyala	23 (183)	2 and 3 (10)	49-100%	1.57 (96) | 2.01 (180)	0.84 | 0.81	FALSE	118	11.5	33.53	39	0.335	0.824	0.27889	0.5191
	PF04034	5APG	1.6	3	globular	all alpha	No	0.69617	0.75387	No	2.207 (147)	180/164	37.65	7	No	No	No	No	N/a	N/a	N/a	N/a	N/a	N/a	N/a	N/a	N/a	N/a	N/a	N/a	N/a	0.42881	0.54978
	PF06754	4XB6	1.7	8	globular	mixed	No	0.79573	0.87203	No	1.532 (125)	144/130	100	N/a	No	No	No	No	N/a	N/a	N/a	N/a	N/a	N/a	N/a	N/a	N/a	N/a	N/a	N/a	N/a	0.54777	0.55689
	PF11056	4ZWS	2.6	7	globular	all alpha	No	0.5636	0.56042	No	2.516 (104)	136/137	100	N/a	No	No	No	No	N/a	N/a	N/a	N/a	N/a	N/a	N/a	N/a	N/a	N/a	N/a	N/a	N/a	0.25673	0.2676
	PF12081	6EY0	2.4	4(complex)	globular	mixed	No	0.6945	0.53482	No	2.524 (134)	147/201	42.86	N/a	No	No	No	No	N/a	N/a	N/a	N/a	N/a	N/a	N/a	N/a	N/a	N/a	N/a	N/a	N/a	0.39886	0.33805
	PF00071	1YZQ	1.78	1	globular	mixed	No																											1.766 (155)	164/159	38.99	no	c1_t68_r3_polyala (48. 8.0, 43, 80)	29 (175)	1, 2, 3, 7 (8)	31-100%	0.98 (52) | 2.1 (159)	0.49 | 0.82	c8_t60_r3_polyala (42, 8.3, 42, 53)	7 (400)	5, 6, 8, 9 (10)	50-75%	1.5 (79) | 1.7 (119)	0.84 | 0.86
	PF03713	5FFA	1.501	1	globular	all alpha	No																											2.133 (125)	135/144	27.34	no	c2_t63_r1_polyala (87, 9.0, 41,67)	18 (175)	2, 3, 6, 7 (10)	47-95%	2.1 (68) | 1.6 (127)	0.69 | 0.81	none
	PF03750	5AN6	2.4	3	globular	all alpha	-	0.32859	0.3529	yes	N/a	123/111		N/a	N/a	N/a	N/a	No	N/a	N/a	N/a	N/a	N/a	N/a	N/a	N/a	N/a	N/a	N/a	N/a	N/a	0.41032	0.44314
	PF10099	4NQW	2.4	2(complex)	globular	all alpha	-	0.22626	0.37842	yes	N/a	73/73		N/a	N/a	N/a	N/a	N/a	N/a	N/a	N/a	N/a	N/a	N/a	N/a	N/a	N/a	N/a	N/a	N/a	N/a	0.25316	0.2131
	PF07167	5XAV	1.479	2	globular	mixed	-	0.16258	0.36898	yes	N/a	376/130		N/a	N/a	N/a	N/a	N/a	N/a	N/a	N/a	N/a	N/a	N/a	N/a	N/a	N/a	N/a	N/a	N/a	N/a	0.18044	0.3127
	PF08706	1RNI	1.85	1	globular	mixed	-	0.24115	0.31672	yes	N/a	210/180		N/a	N/a	N/a	N/a	N/a	N/a	N/a	N/a	N/a	N/a	N/a	N/a	N/a	N/a	N/a	N/a	N/a	N/a	N/a	N/a
	PF03739	5X5Y	3.465	4(complex)	membrane	mixed	-	0.32252	0.24535	yes	N/a	239/350		N/a	N/a	N/a	N/a	N/a	N/a	N/a	N/a	N/a	N/a	N/a	N/a	N/a	N/a	N/a	N/a	N/a	N/a	0.24595	0.18347
	PF06736	5VRE	3.299	4	globular	all alpha	-	0.7814	0.81243	yes	N/a	188/180		N/a	N/a	N/a	N/a	No	N/a	N/a	N/a	N/a	N/a	N/a	N/a	N/a	N/a	N/a	N/a	N/a	N/a	0.21949	0.33624
	PF06857	5VIT	2.203	16(complex)	globular	mixed	-	0.08208	0.28126	yes	N/a	97/90		N/a	N/a	N/a	N/a	N/a	N/a	N/a	N/a	N/a	N/a	N/a	N/a	N/a	N/a	N/a	N/a	N/a	N/a	0.08918	0.36848
	PF04333	5NUO	3.2	6(complex)	membrane	mixed	-	0.20172	0.28638	yes	N/a	199/211		N/a	N/a	N/a	N/a	N/a	N/a	N/a	N/a	N/a	N/a	N/a	N/a	N/a	N/a	N/a	N/a	N/a	N/a	0.18856	0.27016
	PF01595	4IY0	1.9	1	globular	mixed	-	0.28305	0.28526	yes	N/a	152/150		N/a	N/a	N/a	N/a	N/a	N/a	N/a	N/a	N/a	N/a	N/a	N/a	N/a	N/a	N/a	N/a	N/a	N/a	0.30867	0.27752
	* mixed if >20% alpha and >20% beta. all alpha if >20% alpha and <20% beta and all beta if <20% alpha and >20% beta.

## Sheet: Supplementary Table S4
Rotation scores derived from SIMBAD for the GREMLIN models processed by AMPLE
5AZB		5CAJ		5CUO		5EDL		5OMT		5OON		5UW2		5XJ5
Model	RFZ	Model	RFZ	Model	RFZ	Model	RFZ	Model	RFZ	Model	RFZ	Model	RFZ	Model	RFZ
c1_t2_r1_polyala	4.24	c1_t3_r1_polyala	3.27	c2_t4_r1_polyala	4.02	c1_t5_r1_polyala	2.84	c1_t4_r1_polyala	2.86	c1_t3_r1_polyala	3.47	c1_t5_r1_polyala	3.02	c1_t2_r1_polyala	2.02
c1_t7_r1_polyala	4.61	c1_t8_r1_polyala	3.42	c2_t9_r1_polyala	3.65	c1_t11_r1_polyala	2.83	c1_t8_r1_polyala	3.44	c1_t8_r1_polyala	4.88	c1_t10_r1_polyala	2.91	c1_t7_r1_polyala	3.45
c1_t12_r1_polyala	4.81	c1_t13_r1_polyala	4.27	c2_t14_r1_polyala	3.9	c1_t16_r1_polyala	3.07	c1_t13_r1_polyala	4.54	c1_t13_r1_polyala	4.7	c1_t15_r1_polyala	3.51	c1_t12_r1_polyala	3.82
c1_t17_r1_polyala	4.95	c1_t18_r1_polyala	3.61	c2_t19_r1_polyala	4.18	c1_t21_r1_polyala	3.85	c1_t17_r1_polyala	3.77	c1_t18_r1_polyala	4.07	c1_t20_r1_polyala	3.92	c1_t17_r1_polyala	3.61
c1_t23_r1_polyala	4.83	c1_t23_r1_polyala	4.72	c2_t24_r1_polyala	4.21	c1_t26_r1_polyala	3.86	c1_t22_r1_polyala	3.41	c1_t23_r1_polyala	4.19	c1_t25_r1_polyala	4.21	c1_t22_r1_polyala	3.58
c1_t28_r1_polyala	5.2	c1_t28_r1_polyala	4.6	c2_t29_r1_polyala	4.67	c1_t32_r1_polyala	3.99	c1_t27_r1_polyala	3.73	c1_t28_r1_polyala	4.52	c1_t30_r1_polyala	3.92	c1_t27_r1_polyala	3.61
c1_t33_r1_polyala	5.3	c1_t33_r1_polyala	4.48	c2_t34_r1_polyala	3.93	c1_t37_r1_polyala	4.21	c1_t31_r1_polyala	4.1	c1_t33_r1_polyala	3.98	c1_t35_r1_polyala	4.34	c1_t33_r1_polyala	3.54
c1_t33_r3_polyala	5.28	c1_t39_r1_polyala	4.42	c2_t39_r1_polyala	4.13	c1_t42_r1_polyala	4.16	c1_t31_r3_polyala	4.13	c1_t38_r1_polyala	4.08	c1_t40_r1_polyala	4.28	c1_t38_r1_polyala	3.64
c1_t38_r1_polyala	4.99	c1_t39_r3_polyala	4.45	c2_t44_r1_polyala	4.21	c1_t47_r1_polyala	4.13	c1_t36_r1_polyala	3.75	c1_t44_r1_polyala	3.75	c1_t45_r1_polyala	4.1	c1_t43_r1_polyala	3.43
c1_t38_r3_polyala	5.09	c1_t44_r1_polyala	4.37	c2_t49_r1_polyala	4.73	c1_t53_r1_polyala	4.26	c1_t36_r3_polyala	3.79	c1_t49_r1_polyala	3.85	c1_t50_r1_polyala	5.4	c1_t43_r3_polyala	3.44
c1_t43_r1_polyala	5.07	c1_t44_r3_polyala	4.36	c2_t49_r3_polyala	4.56	c1_t58_r1_polyala	4.11	c1_t40_r1_polyala	3.94	c1_t49_r3_polyala	3.86	c1_t50_r3_polyala	5.3	c1_t48_r1_polyala	3.35
c1_t43_r3_polyala	5.15	c1_t49_r1_polyala	4.8	c2_t55_r1_polyala	4.21	c1_t58_r3_polyala	4.1	c1_t40_r3_polyala	3.95	c1_t54_r1_polyala	3.73	c1_t55_r1_polyala	5.01	c1_t48_r3_polyala	3.43
c1_t48_r1_polyala	5.12	c1_t49_r3_polyala	4.72	c2_t55_r3_polyala	4.27	c1_t63_r1_polyala	4.03	c1_t45_r1_polyala	4.09	c1_t54_r3_polyala	3.67	c1_t55_r3_polyala	4.86	c1_t53_r1_polyala	3.43
c1_t48_r3_polyala	5.11	c1_t54_r1_polyala	4.96	c2_t60_r1_polyala	4.07	c1_t63_r3_polyala	4.03	c1_t45_r3_polyala	3.95	c1_t59_r1_polyala	3.75	c1_t60_r1_polyala	5.59	c1_t53_r3_polyala	3.43
c1_t54_r1_polyala	4.99	c1_t54_r3_polyala	4.62	c2_t60_r3_polyala	4.39	c1_t68_r1_polyala	3.92	c1_t50_r1_polyala	3.88	c1_t59_r3_polyala	3.63	c1_t60_r3_polyala	5.6	c1_t59_r1_polyala	3.36
c1_t54_r3_polyala	5.13	c1_t59_r1_polyala	4.97	c2_t65_r1_polyala	4.24	c1_t68_r3_polyala	4.02	c1_t50_r3_polyala	4.15	c1_t64_r1_polyala	3.79	c1_t65_r1_polyala	5.17	c1_t59_r3_polyala	3.52
c1_t59_r1_polyala	5.29	c1_t59_r3_polyala	4.82	c2_t65_r3_polyala	4.61	c1_t74_r1_polyala	4.11	c1_t54_r1_polyala	4.53	c1_t64_r3_polyala	3.8	c1_t65_r3_polyala	5.59	c1_t64_r1_polyala	3.37
c1_t59_r3_polyala	5.17	c1_t64_r1_polyala	4.68	c2_t70_r1_polyala	4.81	c1_t74_r3_polyala	4.17	c1_t54_r3_polyala	4.29	c1_t69_r1_polyala	3.94	c1_t70_r3_polyala	5.96	c1_t64_r3_polyala	3.37
c1_t64_r1_polyala	5.02	c1_t64_r3_polyala	4.66	c2_t70_r3_polyala	4.68	c1_t79_r1_polyala	4.01	c1_t59_r1_polyala	4.46	c1_t69_r3_polyala	4	c1_t75_r3_polyala	5.89	c1_t69_r1_polyala	3.54
c1_t64_r3_polyala	5.05	c1_t69_r1_polyala	4.82	c2_t75_r1_polyala	4.69	c1_t79_r3_polyala	3.79	c1_t59_r3_polyala	4.2	c1_t74_r1_polyala	3.43	c1_t80_r3_polyala	5.96	c1_t69_r3_polyala	3.58
c1_t69_r1_polyala	4.84	c1_t69_r3_polyala	4.69	c2_t75_r3_polyala	4.97	c1_t84_r1_polyala	3.94	c1_t63_r1_polyala	4.21	c1_t74_r3_polyala	3.48	c1_t85_r3_polyala	6.11	c1_t74_r1_polyala	3.57
c1_t69_r3_polyala	4.99	c1_t74_r1_polyala	4.78	c2_t80_r1_polyala	4.8	c1_t84_r3_polyala	3.8	c1_t63_r3_polyala	4.08	c1_t79_r1_polyala	3.45	c1_t90_r3_polyala	5.84	c1_t74_r3_polyala	3.58
c1_t74_r1_polyala	5.09	c1_t74_r3_polyala	4.33	c2_t80_r3_polyala	4.23	c1_t89_r1_polyala	4.02	c1_t68_r1_polyala	4.06	c1_t79_r3_polyala	3.58	c1_t95_r3_polyala	5.74	c1_t79_r1_polyala	3.27
c1_t74_r3_polyala	4.97	c1_t80_r1_polyala	4.87	c2_t85_r1_polyala	4.75	c1_t89_r3_polyala	3.85	c1_t68_r3_polyala	4.43	c1_t85_r3_polyala	3.52	c1_t100_r3_polyala	5.91	c1_t79_r3_polyala	3.35
c1_t85_r3_polyala	4.65	c1_t80_r3_polyala	4.53	c2_t85_r3_polyala	4.66	c1_t95_r3_polyala	3.81	c1_t72_r1_polyala	4.07	c1_t90_r3_polyala	3.71	N/a	N/a	c1_t84_r1_polyala	3.23
c1_t90_r3_polyala	4.92	c1_t85_r1_polyala	4.91	c2_t90_r1_polyala	4.12	c1_t100_r3_polyala	3.8	c1_t72_r3_polyala	4.2	c1_t95_r3_polyala	3.57	N/a	N/a	c1_t84_r3_polyala	3.29
c1_t95_r3_polyala	5.02	c1_t85_r3_polyala	4.72	c2_t90_r3_polyala	5.01	N/a	N/a	c1_t77_r1_polyala	4.35	c1_t100_r3_polyala	3.92	N/a	N/a	c1_t90_r1_polyala	3.23
c1_t100_r3_polyala	4.86	c1_t90_r1_polyala	3.97	c2_t95_r1_polyala	4.32	N/a	N/a	c1_t77_r3_polyala	3.9	N/a	N/a	N/a	N/a	c1_t90_r3_polyala	3.35
N/a	N/a	c1_t90_r3_polyala	4.64	c2_t95_r3_polyala	4.79	N/a	N/a	c1_t82_r1_polyala	4.61	N/a	N/a	N/a	N/a	c1_t95_r1_polyala	3.17
N/a	N/a	c1_t95_r1_polyala	4.22	c2_t100_r3_polyala	4.71	N/a	N/a	c1_t82_r3_polyala	4.23	N/a	N/a	N/a	N/a	c1_t95_r3_polyala	3.25
N/a	N/a	c1_t95_r3_polyala	4.79	N/a	N/a	N/a	N/a	c1_t86_r1_polyala	4.69	N/a	N/a	N/a	N/a	c1_t100_r1_polyala	3.2
N/a	N/a	c1_t100_r1_polyala	4.07	N/a	N/a	N/a	N/a	c1_t86_r3_polyala	4.56	N/a	N/a	N/a	N/a	c1_t100_r3_polyala	3.3
N/a	N/a	c1_t100_r3_polyala	4.57	N/a	N/a	N/a	N/a	c1_t91_r1_polyala	4.81	N/a	N/a	N/a	N/a	N/a	N/a
N/a	N/a	N/a	N/a	N/a	N/a	N/a	N/a	c1_t91_r3_polyala	4.4	N/a	N/a	N/a	N/a	N/a	N/a
N/a	N/a	N/a	N/a	N/a	N/a	N/a	N/a	c1_t95_r1_polyala	4.78	N/a	N/a	N/a	N/a	N/a	N/a
N/a	N/a	N/a	N/a	N/a	N/a	N/a	N/a	c1_t95_r3_polyala	4.66	N/a	N/a	N/a	N/a	N/a	N/a
N/a	N/a	N/a	N/a	N/a	N/a	N/a	N/a	c1_t100_r1_polyala	4.69	N/a	N/a	N/a	N/a	N/a	N/a
N/a	N/a	N/a	N/a	N/a	N/a	N/a	N/a	c1_t100_r3_polyala	4.33	N/a	N/a	N/a	N/a	N/a	N/a
